# Supplementary material for: Multi-modal data collection for measuring health, behavior, and living environment of large-scale participant cohorts
Source: Gigascience. 2021 Jun 21;10(6):giab044. doi: 10.1093/gigascience/giab044 (PMC8216865; doi:10.1093/gigascience/giab044)
Supplement: giab044_Supplemental_Files [file giab044_supplemental_files.zip]

Archive with 4 entries (4 files):
- Additional File 1_titled.pdf
- Additional File 2_titled.pdf
- Additional File 3_titled.pdf
- Additional File 4.PDF
